# Supplementary material for: A Simple Electrostatic Precipitator for Trapping Virus Particles Spread via Droplet Transmission
Source: Int J Environ Res Public Health. 2021 May 6;18(9):4934. doi: 10.3390/ijerph18094934 (PMC8124561; doi:10.3390/ijerph18094934)
Supplement: Supplementary file 1 [file ijerph-18-04934-s001.zip]

Archive with 3 entries (3 files):
- Video S1.mp4
- Video S2.mp4
- Figure S1-S2.pdf
